# Supplementary material for: Altered Lnc-EGFR, SNHG1, and LincRNA-Cox2 Profiles in Patients with Relapsing-Remitting Multiple Sclerosis: Impact on Disease Activity and Progression
Source: Diagnostics (Basel). 2023 Apr 17;13(8):1448. doi: 10.3390/diagnostics13081448 (PMC10137708; doi:10.3390/diagnostics13081448)
Supplement: Supplementary file 1 [file diagnostics-13-01448-s001.zip]

Archive with 1 entries (1 files):
- diagnostics-2289600-supplementary.pdf
